# Supplementary material for: Genome-wide identification of MAPKKK genes and their responses to phytoplasma infection in Chinese jujube (Ziziphus jujuba Mill.)
Source: BMC Genomics. 2020 Feb 10;21:142. doi: 10.1186/s12864-020-6548-6 (PMC7011567; doi:10.1186/s12864-020-6548-6)
Supplement: Supplementary file 2 — Additional file 2: Table S1. Number of main protein domains of ZjMAPKKKs. [file 12864_2020_6548_MOESM2_ESM.xls]

## Sheet: Sheet1
	Table S1 Number of main protein domains of ZjMAPKKKs
	Subfamily	Gene	PB1 dom.	S-TKc	ANK	ACT_TyrKc	EDR1	PAS dom.	P kinase
		ZjMAPKKK1	1	1					1
		ZjMAPKKK2		1
		ZjMAPKKK3		1	1
		ZjMAPKKK4		1
		ZjMAPKKK5		1		1
		ZjMAPKKK7	1	1
		ZjMAPKKK8
		ZjMAPKKK11		1			1		1
		ZjMAPKKK13		1
		ZjMAPKKK14
		ZjMAPKKK15
		ZjMAPKKK16		1
		ZjMAPKKK17	1	1
		ZjMAPKKK18	1	1					1
		ZjMAPKKK19		1
		ZjMAPKKK20		1				1	1
		ZjMAPKKK22		1			1		1
		ZjMAPKKK23		1			1		1
		ZjMAPKKK24	1	1
		ZjMAPKKK26		1
		ZjMAPKKK27		1	3
		ZjMAPKKK28		1
		ZjMAPKKK30		1
		ZjMAPKKK32		1					1
		ZjMAPKKK33	1	1					1
		ZjMAPKKK34		1		1
	RAF	ZjMAPKKK38		1	2
		ZjMAPKKK39		1	2
		ZjMAPKKK41		1				1	1
		ZjMAPKKK42		1		1			1
		ZjMAPKKK43		1			1
		ZjMAPKKK45		1	2
		ZjMAPKKK46
		ZjMAPKKK47		1
		ZjMAPKKK48		1
		ZjMAPKKK49		1	2
		ZjMAPKKK50		1
		ZjMAPKKK51		1					1
		ZjMAPKKK52		1		1
		ZjMAPKKK53		1
		ZjMAPKKK55		1
	MEKK	ZjMAPKKK6		1
		ZjMAPKKK9		1
		ZjMAPKKK10		1
		ZjMAPKKK12		1
		ZjMAPKKK21		1
		ZjMAPKKK25		1
		ZjMAPKKK29		1
		ZjMAPKKK31		1
		ZjMAPKKK35		1
		ZjMAPKKK36
		ZjMAPKKK37		1
		ZjMAPKKK40		1
		ZjMAPKKK44		1
		ZjMAPKKK54
		ZjMAPKKK56		1
