# Supplementary material for: Genome-wide identification of MAPKKK genes and their responses to phytoplasma infection in Chinese jujube (Ziziphus jujuba Mill.)
Source: BMC Genomics. 2020 Feb 10;21:142. doi: 10.1186/s12864-020-6548-6 (PMC7011567; doi:10.1186/s12864-020-6548-6)
Supplement: Supplementary file 6 — Additional file 6: Table S2. Primer sequences of ZjMAPKKKs for qRT-PCR. [file 12864_2020_6548_MOESM6_ESM.xls]

## Sheet: Sheet1
	Table S2 Primer sequences of ZjMAPKKK genes for qRT-PCR
	Name	Forward primers (5′ to 3′)	Reverse primers (5′ to 3′)
	ZjMAPKKK1	GTGAACAACACATTACGTCC	TTTCAGAAAACGATGGCCTA
	ZjMAPKKK2	AACAAGTTGCCATTTGAAGG	TGCCAGCATGATGTTAGAAT
	ZjMAPKKK3	TAGCAAGTTGTTGACGGTTA	GCTTAGTACAAAAGGGTGGA
	ZjMAPKKK4	GGAGCCATACTCACTTTCAA	CGTACCAAAATCTGCTACCT
	ZjMAPKKK5	GAATAGCATCTGGTTCGTCT	ACATTCTTATGCCGAACCTT
	ZjMAPKKK6	TCATTCAAGGGAAGCCCATA	CTCCAGGGTGGTTTTGTTGT
	ZjMAPKKK7	GCAACTTCAACGCAAAATTC	TATCTGAATTTCCCTTGGGC
	ZjMAPKKK8	TGGTGATCTGGGCTTATCTA	TACATAGGGTTCCTCTCCAG
	ZjMAPKKK9	TGGAGAGGAGCAGGGATTT	TCCGATAAAGAGCAGATACCG
	ZjMAPKKK10	TGCTCTCCTAGTTATGTGGA	TTGACACACGCTTACCATTA
	ZjMAPKKK11	GATTGGAATGGAACAGAGGT	GCATTATCCGTACTTCCCTT
	ZjMAPKKK12	TGAGCAGTCCTTTTGTGGTG	ACCGTGGCGGATAGTTGTAT
	ZjMAPKKK13	GATTGCCAAGAAAGAAGCTC	ATGTTCCACCCAATAGTAGC
	ZjMAPKKK14	ATCCATTCTTAGCCGACTTC	CTGCAAATATCACGCAACAT
	ZjMAPKKK15	CCACATTAAAGCATCCCAAC	GCCTGTTTTACTGCCAATTT
	ZjMAPKKK16	TCTTTGGGAACTGATTACGG	GACGAACACCCTTATTGACT
	ZjMAPKKK17	ACAAAAAGGTCCAGAACACT	TCATAGCCTGATGAAGTTCG
	ZjMAPKKK18	TGTTCGTGGAACATTACCAT	ACCGGTTAGAATCTCCCATA
	ZjMAPKKK19	TTATGCAGAGTCTCTTGAGC	ACAAATTTCGACAAGCATCG
	ZjMAPKKK20	CCTGTGGTATGGATCAGATG	TAACAGCTCCCATAAAGAGC
	ZjMAPKKK21	CGAGATTCACAAGTTTCTGC	CCTTGGAAGAGTGAACATCA
	ZjMAPKKK22	TATCAAGGAGCGTATTGGTG	CACCCATGAAAAGGACTACA
	ZjMAPKKK23	AAACGAGCTCCTATGGTTTT	AGCATAAATCCCTCGCTAAG
	ZjMAPKKK24	GATCAAAGACTTTTGGCGAG	CATCAGGAACAACCCCATAA
	ZjMAPKKK25	AAATCCAGCCCCCTCAAG	TTCCACCTCCTTTGCCTCT
	ZjMAPKKK26	TGTTGTGATATGCCTTACCC	CATCCATTTCAGGACGTTTG
	ZjMAPKKK27	AAAATGCTGGCACAAGAATC	CATTGGTTCGGTAGTCTGAA
	ZjMAPKKK28	CAAAAGCTTAGATGGCTTGG	ACTCCCTAATCTTCGTCTCA
	ZjMAPKKK29	CCCCAAGTTCCAGAGGAGTT	CGTCGGAGATAAACGGATGT
	ZjMAPKKK30	ACATTGTCAAGCTTATCGGT	GAAGTATGTTGCTTGGCTTC
	ZjMAPKKK31	AAATTCAACGCAAGGTCAAG	AGTGTTAGACAAGGCAGAAG
	ZjMAPKKK32	ACATGTTGCTAGATGTTGGT	TTCCAAAACTGTACACGTCA
	ZjMAPKKK33	AGCTTTATGGAGGGAGTTTG	ATGGCTGAGGATGTAGGTAT
	ZjMAPKKK34	CCTGAAACGGTGATCAAATG	ATGTCTGTATCTATGCGCTC
	ZjMAPKKK35	AAAACGGCTATCGACTCTAC	TTTTCGGGCTTAAGATCACA
	ZjMAPKKK36	AAGGATTTGGGTTGGTTGAA	ACTGCTTCAGGCGATAAATA
	ZjMAPKKK37	ATCTAAACCCTAGATGGGCA	GTAGAGGAGTTTTCTTGGGG
	ZjMAPKKK38	ACTAGTGAAGCTTCGTCATC	AGATCACCCCCTCGTAAATA
	ZjMAPKKK39	ACTAGTGAAGCTTCGTCATC	AGATCACCCCCTCGTAAATA
	ZjMAPKKK40	TCCAAGACCAACCCTCTGAC	GCGATTTCCTTCCCAAGATT
	ZjMAPKKK41	TTTTAAGAAGAGGTCCGGTG	TGTTTCGTGCTTCCATTCTA
	ZjMAPKKK42	TTTTCGTTGTTGATGGTTGG	CGATTCCATCAGTCGGTATT
	ZjMAPKKK43	TAAATGGCTGCCTCTCATAC	CTACGTCGATCAACCAGAAT
	ZjMAPKKK44	TCCACTGAGCTTTCTCATTC	GTCCCTTGTGGTATGTACTC
	ZjMAPKKK45	TGCGTATTCTTTTGGTCTCA	GGATCCCAACATTCCTCAAT
	ZjMAPKKK46	ATATCTACCCAAGGGAGACC	GGCTCAAGATCTCGATGAAT
	ZjMAPKKK47	TACAGTCATGTTGGGTTGAG	CCGGTAAGGATGATTGTGAT
	ZjMAPKKK48	CAAATGCTCGGCCTAATTTC	GAAGCAAAAATCCGAGAAGG
	ZjMAPKKK49	ATGTTTCAAGGAGGACCATC	GCCAGCATTTTTGAAGAAGT
	ZjMAPKKK50	GATGCAAAATGGCTGATTGA	TTTGTATTTGCCCTCGTACA
	ZjMAPKKK51	TGGCATCTGTTTATGGGAAA	ACAACTTCATCCATCTCTGG
	ZjMAPKKK52	TCAAGACGTTGCAGTTAAGA	TCCAGGCATATACTCTGTCA
	ZjMAPKKK53	CCAGAGTTTTGGCAGATAGT	TAGAATTCACAGGACCAAGC
	ZjMAPKKK54	ATGATGAGGGATTTGTGGAC	CCAGTGACCAAATATCCGAA
	ZjMAPKKK55	CAGATAGACAGGATTTCGGG	GTTGGTAACGGGATTTCTCT
	ZjMAPKKK56	TTTCGGGTATCGAGGATTTC	CGACGACCCTATCTTTCAAT
