# Supplementary material for: Genome-wide identification of MAPKKK genes and their responses to phytoplasma infection in Chinese jujube (Ziziphus jujuba Mill.)
Source: BMC Genomics. 2020 Feb 10;21:142. doi: 10.1186/s12864-020-6548-6 (PMC7011567; doi:10.1186/s12864-020-6548-6)
Supplement: Supplementary file 8 — Additional file 8: Table S3. Number of introns and exons of ZjMAPKKK genes [file 12864_2020_6548_MOESM8_ESM.xls]

## Sheet: Sheet1
	Table S3 Number of introns and exons of ZjMAPKKK genes
	Subfamily	Gene	Number of introns	Number of exons
		ZjMAPKKK1	8	9
		ZjMAPKKK2	5	6
		ZjMAPKKK3	11	12
		ZjMAPKKK4	3	4
		ZjMAPKKK5	15	16
		ZjMAPKKK7	11	12
		ZjMAPKKK8	7	8
		ZjMAPKKK11	13	14
		ZjMAPKKK13	5	6
		ZjMAPKKK14	14	15
		ZjMAPKKK15	4	5
		ZjMAPKKK16	1	2
		ZjMAPKKK17	8	9
		ZjMAPKKK18	8	9
		ZjMAPKKK19	3	4
		ZjMAPKKK20	12	13
		ZjMAPKKK22	17	18
		ZjMAPKKK23	12	13
		ZjMAPKKK24	9	10
		ZjMAPKKK26	5	6
		ZjMAPKKK27	11	12
		ZjMAPKKK28	1	2
		ZjMAPKKK30	6	7
		ZjMAPKKK32	5	6
		ZjMAPKKK33	8	9
		ZjMAPKKK34	9	10
	RAF	ZjMAPKKK38	10	11
		ZjMAPKKK39	10	11
		ZjMAPKKK41	14	15
		ZjMAPKKK42	18	19
		ZjMAPKKK43	14	15
		ZjMAPKKK45	11	12
		ZjMAPKKK46	9	10
		ZjMAPKKK47	5	6
		ZjMAPKKK48	4	5
		ZjMAPKKK49	11	12
		ZjMAPKKK50	6	7
		ZjMAPKKK51	7	8
		ZjMAPKKK52	15	16
		ZjMAPKKK53	2	3
		ZjMAPKKK55	4	5
	MEKK	ZjMAPKKK6	12	13
		ZjMAPKKK9	0	1
		ZjMAPKKK10	16	17
		ZjMAPKKK12	0	1
		ZjMAPKKK21	8	9
		ZjMAPKKK25	16	17
		ZjMAPKKK29	0	1
		ZjMAPKKK31	8	9
		ZjMAPKKK35	0	1
		ZjMAPKKK36	1	1
		ZjMAPKKK37	1	2
		ZjMAPKKK40	1	2
		ZjMAPKKK44	0	1
		ZjMAPKKK54	0	1
		ZjMAPKKK56	7	8
