# Supplementary material for: Genome-wide identification of MAPKKK genes and their responses to phytoplasma infection in Chinese jujube (Ziziphus jujuba Mill.)
Source: BMC Genomics. 2020 Feb 10;21:142. doi: 10.1186/s12864-020-6548-6 (PMC7011567; doi:10.1186/s12864-020-6548-6)
Supplement: Supplementary file 9 — Additional file 9: Table S4. Fold-change values of ZjMAPKKKs in the leaves of witches’ broom, phyllody and apparently normal symptoms. [file 12864_2020_6548_MOESM9_ESM.xls]

## Sheet: Sheet2
		MAPKKK44	MAPKKK10	MAPKKK21	MAPKKK28	MAPKKK31	MAPKKK54	MAPKKK56	MAPKKK52	MAPKKK51	MAPKKK50	MAPKKK48	MAPKKK47	MAPKKK45	MAPKKK1	MAPKKK3	MAPKKK4	MAPKKK13	MAPKKK14	MAPKKK15	MAPKKK16	MAPKKK18	MAPKKK17	MAPKKK19	MAPKKK20	MAPKKK23	MAPKKK22	MAPKKK26	MAPKKK27	MAPKKK32	MAPKKK33	MAPKKK34	MAPKKK7	MAPKKK38	MAPKKK39	MAPKKK41	MAPKKK42	MAPKKK43	MAPKKK53	MAPKKK55	MAPKKK29	MAPKKK6	MAPKKK25
	June	1.13332	1.53145	0.808389	0.164623	1.15653	0.43949	1.26693	0.654519	0.654538	0.409327	0.713782	2.44016	2.31896	0.415481	0.489345	0.767038	0.7189	1.80467	0.951226	0.46837	0.860405	0.445175	0.301818	0.883022	2.48995	1.17435	1.70357	0.629544	0.647824	0.337053	0.748356	0.380099	0.54925	0.718775	0.55869	0.922016	0.459608	0.710444	0.499399	0.936471	1.12901	0.394161
Witches' broom leaves	July	2.29838	0.923142	0.623315	1.39173	0.902842	0.462111	3.25571	0.968839	0.912734	0.685724	1.52653	0.706546	2.33826	0.775813	0.804417	1.44359	2.40781	4.06881	2.69501	0.699078	0.800979	1.65043	1.18915	1.94352	1.60299	0.967971	3.24598	1.25405	0.730202	1.95681	6.22794	1.08699	1.56683	1.9514	1.0697	3.82517	0.662367	0.673583	1.16147	0.664964	1.77496	1.4216
	August	0.276258	0.296541	0.808464	0.771104	0.988176	1.1577	1.43119	0.452521	0.570753	0.384341	0.562935	1.43153	2.31617	0.939396	0.206054	0.660815	0.557417	0.615668	0.806118	0.447694	0.805886	0.506605	0.228002	0.649111	1.10646	1.80492	2.2914	0.832147	1.00153	0.470572	0.781047	0.258762	0.681681	0.718775	0.55869	0.922016	0.459608	0.710444	0.499399	0.936471	1.16669	0.394354
	September	0.232765	0.54465	0.986529	0.462221	0.342049	1.66071	0.938861	0.54814	1.26958	0.66877	1.27118	1.12056	0.746583	0.683335	0.241384	1.36779	1.65203	0.684154	0.622559	1.00898	1.07314	0.0920724	0.204642	1.15362	0.811362	0.336746	2.62501	0.181785	0.737244	0.553341	1.6031	1.14012	0.82462	0.909921	1.27043	0.891674	0.551773	0.939974	1.15818	0.640344	1.65648	0.437937
		MAPKKK44	MAPKKK10	MAPKKK21	MAPKKK28	MAPKKK31	MAPKKK54	MAPKKK56	MAPKKK52	MAPKKK46	MAPKKK51	MAPKKK50	MAPKKK48	MAPKKK47	MAPKKK45	MAPKKK1	MAPKKK3	MAPKKK4	MAPKKK13	MAPKKK14	MAPKKK15	MAPKKK16	MAPKKK18	MAPKKK17	MAPKKK19	MAPKKK20	MAPKKK23	MAPKKK26	MAPKKK27	MAPKKK32	MAPKKK33	MAPKKK34	MAPKKK7	MAPKKK38	MAPKKK39	MAPKKK41	MAPKKK42	MAPKKK43	MAPKKK53	MAPKKK55	MAPKKK29	MAPKKK6	MAPKKK25
	June	1.30572	1.67243	1.13497	0.467468	1.61295	0.983195	1.23668	0.610444	0.26954	0.540838	0.223713	0.746023	2.04598	5.90036	0.490034	0.613313	0.976104	0.655224	2.06522	0.510908	0.179514	0.281189	0.143233	0.035906	1.06706	1.62129	6.10846	0.852903	0.730198	0.584261	0.639884	0.265451	0.347428	0.544099	0.597388	1.60352	0.439412	0.655472	0.598331	0.587409	1.59568	0.489247
Phyllody leaves	July	2.23516	2.25333	0.676268	0.462159	0.985011	0.268207	2.33726	0.388256	1.71151	0.626603	0.441	1.18599	0.495213	3.11758	0.582098	0.537298	0.906605	1.10742	5.94017	4.2953	0.632346	0.581661	1.05338	0.918049	1.84313	1.30222	1.94254	1.32486	0.496066	1.35198	2.85375	1.01201	0.886323	1.39462	0.592683	1.93419	0.579204	0.42916	0.750657	0.316421	1.42503	0.906733
	August	0.0991275	0.270845	0.666739	0.487053	0.763629	1.26875	0.946272	0.49555	0.207163	0.585243	0.22411	0.6405	1.60842	2.65752	0.913327	0.169409	0.413424	0.410764	0.244759	1.44429	0.503118	0.564637	0.312326	0.131733	0.923989	0.743708	3.76221	0.764313	0.844825	0.478119	0.478973	0.112751	0.350512	0.544099	0.597388	1.21907	0.439412	0.655472	0.598331	0.587409	1.27457	0.970673
	September	0.651976	0.535465	1.00752	1.27029	0.462635	2.11642	1.35392	0.440098	0.291718	0.818204	0.499829	1.18817	1.0187	2.53468	0.724111	0.211538	1.11081	0.510106	0.612561	1.12482	0.538918	0.646945	0.0934225	0.216224	1.03121	0.477094	1.83847	0.297234	0.78378	0.323957	0.890407	0.198906	0.345964	0.6536	0.536598	0.879628	0.255688	0.62114	0.521672	0.527684	1.75696	0.267377
		MAPKKK44	MAPKKK10	MAPKKK21	MAPKKK28	MAPKKK31	MAPKKK54	MAPKKK56	MAPKKK52	MAPKKK46	MAPKKK51	MAPKKK50	MAPKKK48	MAPKKK47	MAPKKK45	MAPKKK1	MAPKKK3	MAPKKK4	MAPKKK13	MAPKKK14	MAPKKK15	MAPKKK16	MAPKKK18	MAPKKK17	MAPKKK19	MAPKKK20	MAPKKK23	MAPKKK26	MAPKKK27	MAPKKK32	MAPKKK33	MAPKKK34	MAPKKK7	MAPKKK38	MAPKKK39	MAPKKK41	MAPKKK42	MAPKKK43	MAPKKK53	MAPKKK55	MAPKKK29	MAPKKK6	MAPKKK25
	June	0.963796	1.13247	0.896953	0.189455	1.91133	0.945056	0.7	0.303544	0.284062	0.504048	0.34913	0.964855	2.5727	3.64681	0.47977	0.225876	0.82863	0.252661	1.17011	0.943968	0.24732	0.55648	0.173717	0.0566288	1.57918	0.695731	2.08295	0.427725	1.08671	0.307447	0.614814	0.183078	0.374954	0.680522	0.478059	0.886591	0.248786	0.433727	0.467051	0.788068	0.862809	0.542037
apparent normal leaves	July	1.76872	1.52521	0.711005	18.5584	1.08312	0.27809	1.70516	0.391161	1.06946	0.69661	0.268184	1.55435	0.705603	2.25107	0.367541	0.348396	0.720053	0.932824	1.43598	1.67183	0.378147	0.53638	0.862482	0.635436	1.18081	0.792647	1.49171	0.363295	0.467361	1.47576	3.15415	0.250849	0.74946	1.77321	0.777065	1.29626	0.274939	0.443213	0.804557	0.379164	0.998378	0.913615
	August	0.142858	0.155584	0.715489	2.21449	0.482705	4.69724	0.644447	0.163302	0.159227	0.570749	0.169413	0.640536	1.62217	2.19585	0.515846	0.273366	0.340628	0.27099	0.291631	0.871602	0.413019	0.493742	0.434396	0.0827189	0.745838	0.947486	2.75112	4.74228	0.639723	0.540913	0.493416	0.0805173	0.234409	0.680522	0.478059	0.886591	0.248786	0.433727	0.467051	0.788068	2.03281	2.30527
	September	0.484428	0.253388	0.839591	0.326512	0.448524	4.72899	1.07557	0.360111	0.222458	0.769195	0.133083	0.839788	1.5526	0.854881	0.291131	0.172774	0.53524	0.410039	0.633968	0.269906	0.387768	0.57338	0.231082	0.0893432	0.728636	0.4321	2.48955	0.0753367	0.5648	0.409365	0.926149	0.0942242	0.243694	0.60815	0.696558	0.800253	0.203855	0.780741	0.562612	0.490279	2.52762	0.232866
